# Supplementary material for: ﻿ Myrsinecirrhosa (Primulaceae), a distinctive new shrub species from Kaua‘i, Hawaiian Islands
Source: PhytoKeys. 2024 Jun 19;243:47–61. doi: 10.3897/phytokeys.243.123694 (PMC11208777; doi:10.3897/phytokeys.243.123694)
Supplement: Supplementary material 5 — Herbarium voucher information, SRA accession numbers and sequencing statistics of specimens used for RADseq [file phytokeys-243-047_article-123694__-s005.xlsx]

## Sheet: Sheet1
								min8		min11		min16		min21		min24
Species	Specimen	Island	Herbarium & Barcode	SRA number	Raw reads	Filtered reads	Estimated heterozygocity	loci	percent	loci	percent	loci	percent	loci	percent	loci	percent
Myrsine alyxifolia 1	Appelhans MA682	Kaua'i	GOET019819, PTBG1000057491, US	SAMN14425905	4697113	4620729	0.007211	50447	91.6418	47868	95.0611	30611	98.3391	3828	99.4028	316	99.6845
Myrsine alyxifolia 2	Appelhans MA686	Kaua'i	GOET019820, PTBG1000057454, US	SAMN14425903	2746835	2629118	0.006204	37575	68.2586	36172	71.834	26533	85.2384	3699	96.053	308	97.1609
Myrsine alyxifolia 3	Appelhans MA667	Kaua'i	GOET019818, PTBG, US	SAMN14425901	4606684	4527198	0.007151	39894	72.4713	38364	76.1871	27171	87.288	3724	96.7022	310	97.7918
Myrsine cirrhosa sp. nov. 1	Wood 15744	Kaua'i	PTBG	SAMN41145627	3219693	3218384	0.015655	1917	3.48242	1779	3.53292	1470	4.72244	626	16.2555	181	57.0978
Myrsine cirrhosa sp. nov. 2	Wood 18139	Kaua'i	PTBG1000096831	SAMN41145628	3210756	3209271	0.013913	1941	3.52601	1798	3.57065	1497	4.80918	606	15.7362	161	50.7886
Myrsine denticulata	Appelhans MA677	Kaua'i	BISH, GOET019821, PTBG1000057541, US	SAMN14425920	18715394	18174411	0.01142	51928	94.3322	48769	96.8504	30697	98.6154	3757	97.5591	279	88.0126
Myrsine emarginata	Appelhans MA623	O'ahu	GOET019822, PTBG1000057443, US	SAMN14425916	7952586	7756473	0.008689	51583	93.7055	48771	96.8543	30800	98.9463	3838	99.6624	315	99.3691
Myrsine fernseei	Wood 17116	Kaua'i	PTBG1000062447	SAMN14425922	14018918	13923949	0.012413	52158	94.75	49037	97.3826	30888	99.229	3822	99.2469	310	97.7918
Myrsine fosbergii	Appelhans MA661	cultivated	silica only	SAMN41145629	2876186	2874244	0.015156	1160	2.10725	1050	2.0852	903	2.90093	460	11.9449	144	45.4259
Myrsine helleri 1	Wood 16262	Kaua'i	PTBG1000077601	SAMN14425912	2671807	2512535	0.006877	44848	81.4707	43195	85.781	28950	93.0031	3771	97.9226	312	98.4227
Myrsine helleri 2	Wood 16007	Kaua'i	PTBG1000051203	SAMN41145630	4819483	4814853	0.013592	2159	3.92203	1982	3.93605	1618	5.19789	645	16.7489	182	57.4132
Myrsine kauaiensis	Wood 17117	Kaua'i	PTBG1000062389	SAMN14425911	468672	327275	0.005126	4999	9.08117	4794	9.52041	4170	13.3963	1401	36.3802	176	55.5205
Myrsine knudsenii	Wood 17074	Kaua'i	PTBG1000062719	SAMN14425923	474254	285803	0.021839	2476	4.49789	2341	4.64899	2097	6.7367	819	21.2672	138	43.5331
Myrsine lanaiensis 1	Appelhans MA685	Kaua'i	GOET019826, PTBG1000057448, US	SAMN14425904	435070	316928	0.006365	8403	15.2649	8068	16.0222	6939	22.2918	1951	50.6622	214	67.5079
Myrsine lanaiensis 2	Appelhans MA699	Hawai'i	BISH, GOET019825, PTBG1000057515, US	SAMN14425907	1310952	1012112	0.008326	28139	51.1172	27131	53.8795	21708	69.7379	3482	90.4181	295	93.0599
Myrsine lanaiensis 3	Oppenheimer HO0927	Lānaʻi	PTBG	SAMN14425909	179545	133097	0.014481	516	0.937364	452	0.897627	399	1.2818	189	4.90782	45	14.1956
Myrsine lessertiana 1	Appelhans MA607	O'ahu	silica only	SAMN14425895	972983	410557	0.00742	12832	23.3106	12373	24.5715	10540	33.8602	2654	68.9172	248	78.2334
Myrsine lessertiana 2	Appelhans MA612	O'ahu	GOET019831, PTBG1000057518, US	SAMN14425896	4137420	3506040	0.014179	48677	88.4265	46337	92.0207	30109	96.7264	3815	99.0652	314	99.0536
Myrsine lessertiana 3	Appelhans MA649	Maui	BISH, GOET019832, PTBG1000057940, US	SAMN14425899	1806198	1191076	0.005808	26330	47.831	25374	50.3902	20264	65.0989	3405	88.4186	295	93.0599
Myrsine lessertiana 4	Appelhans MA626	cultivated	silica only	SAMN14425898	8406293	8107701	0.01348	52015	94.4903	48955	97.2197	30873	99.1808	3837	99.6365	316	99.6845
Myrsine lessertiana 5	Oppenheimer HO0928	Lānaʻi	PTBG	SAMN14425921	7034632	6886038	0.0111	51788	94.0779	48832	96.9755	30879	99.2001	3833	99.5326	314	99.0536
Myrsine lessertiana 6	Appelhans MA625	O'ahu	GOET019835, PTBG1000057531, US	SAMN14425897	1800926	1249396	0.006395	32670	59.3482	31528	62.6115	24403	78.3957	3599	93.4562	299	94.3218
Myrsine linearifolia	Wood 18673	Kaua'i	PTBG1000090789	SAMN41145631	8003051	7995698	0.009407	1807	3.28259	1687	3.35021	1386	4.45258	579	15.0351	147	46.3722
Myrsine mezii	Wood 16832	Kaua'i	PTBG	SAMN14425913	732107	658066	0.006044	17062	30.9948	16429	32.6264	13819	44.3941	2954	76.7073	269	84.858
Myrsine petiolata	Appelhans MA674	Kaua'i	GOET019837, PTBG1000057512, US	SAMN14425919	28870450	28755768	0.014152	52559	95.4785	49153	97.6129	30820	99.0105	3774	98.0005	292	92.1136
Myrsine pukooensis	Appelhans MA622	O'ahu	GOET019838, PTBG1000057525, US	SAMN14425915	1375101	1257485	0.008612	32040	58.2037	31120	61.8012	22865	73.4548	3448	89.5352	291	91.7981
Myrsine punctata	Appelhans MA681	Kaua'i	BISH, GOET019839, PTBG1000057493, US	SAMN14425902	221672	78783	0.002092	3023	5.49157	2908	5.775	2502	8.03778	836	21.7086	149	47.0032
Myrsine sandwicensis	Appelhans MA619	O'ahu	GOET019840, PTBG1000057608, US	SAMN14425914	1645153	1494878	0.005703	27684	50.2907	26665	52.954	20804	66.8337	3413	88.6263	294	92.7445
Myrsine spec. A, Kaua'i	Appelhans MA690	Kaua'i	silica only	SAMN14425906	1481585	1411915	0.005873	28044	50.9446	27121	53.8596	20963	67.3445	3404	88.3926	299	94.3218
Myrsine vaccinioides	Appelhans MA658	Maui	PTBG1000057503	SAMN14425917	8100334	7949846	0.01101	51027	92.6955	48358	96.0342	30711	98.6604	3834	99.5586	317	100
Myrsine wawraea	Appelhans MA673	Kaua'i	GOET019847, PTBG1000057506, US	SAMN14425918	18273348	18141186	0.013305	52251	94.919	49098	97.5037	30885	99.2194	3839	99.6884	317	100
Average (all samples)					5331135	5142929	0.009967	28063		26693.8		18331.4		2704.58		253.129
Average (new samples)					4425833	4422490	0.013544	1796.8		1659.2		1374.8		583.2		163
Average (Appelhans et al. (2020) samples)					5505232	5281475	0.009279	33114.2		31508.2		21592.3		3112.54		270.462
Total number of retained loci								55048		50355		31128		3851		317
Alignment length (bp)								4832837		4422104		2755324		364775		35821
Missing sites (%)								49.87		47.88		42.48		35.02		35.78
